# Supplementary material for: Suppressing SENP1 inhibits esophageal squamous carcinoma cell growth via SIRT6 SUMOylation
Source: Cell Oncol (Dordr). 2024 Jul 2;48(1):67–81. doi: 10.1007/s13402-024-00956-4 (PMC11850494; doi:10.1007/s13402-024-00956-4)
Supplement: Supplementary file 3 — Supplementary Material 3 [file 13402_2024_956_MOESM3_ESM.xlsx]

## Sheet: Sheet1
sample	SENP1	histological_type
TCGA-2H-A9GF-01	9.889	Esophagus Adenocarcinoma, NOS
TCGA-2H-A9GG-01	9.135	Esophagus Adenocarcinoma, NOS
TCGA-2H-A9GH-01	8.903	Esophagus Adenocarcinoma, NOS
TCGA-2H-A9GI-01	9.602	Esophagus Adenocarcinoma, NOS
TCGA-2H-A9GJ-01	8.88	Esophagus Adenocarcinoma, NOS
TCGA-2H-A9GK-01	9.031	Esophagus Adenocarcinoma, NOS
TCGA-2H-A9GL-01	9.809	Esophagus Adenocarcinoma, NOS
TCGA-2H-A9GM-01	9.198	Esophagus Adenocarcinoma, NOS
TCGA-2H-A9GN-01	9.894	Esophagus Adenocarcinoma, NOS
TCGA-2H-A9GO-01	9.448	Esophagus Adenocarcinoma, NOS
TCGA-2H-A9GQ-01	10.5	Esophagus Adenocarcinoma, NOS
TCGA-2H-A9GR-01	9.225	Esophagus Adenocarcinoma, NOS
TCGA-IC-A6RE-01	9.322	Esophagus Adenocarcinoma, NOS
TCGA-IC-A6RE-11	8.983	Normal
TCGA-IC-A6RF-01	9.532	Esophagus Squamous Cell Carcinoma
TCGA-IC-A6RF-11	9.457	Normal
TCGA-IG-A3I8-01	9.624	Esophagus Squamous Cell Carcinoma
TCGA-IG-A3I8-11	8.834	Normal
TCGA-IG-A3QL-01	9.139	Esophagus Squamous Cell Carcinoma
TCGA-IG-A3Y9-01	9.453	Esophagus Squamous Cell Carcinoma
TCGA-IG-A3YA-01	9.799	Esophagus Squamous Cell Carcinoma
TCGA-IG-A3YB-01	9.369	Esophagus Squamous Cell Carcinoma
TCGA-IG-A3YC-01	9.264	Esophagus Squamous Cell Carcinoma
TCGA-IG-A4P3-01	9.971	Esophagus Squamous Cell Carcinoma
TCGA-IG-A4QS-01	8.196	Esophagus Adenocarcinoma, NOS
TCGA-IG-A4QT-01	9.283	Esophagus Squamous Cell Carcinoma
TCGA-IG-A50L-01	9.751	Esophagus Squamous Cell Carcinoma
TCGA-IG-A51D-01	10.19	Esophagus Squamous Cell Carcinoma
TCGA-IG-A5B8-01	8.728	Esophagus Squamous Cell Carcinoma
TCGA-IG-A5S3-01	10.14	Esophagus Squamous Cell Carcinoma
TCGA-IG-A625-01	9.617	Esophagus Squamous Cell Carcinoma
TCGA-IG-A6QS-01	9.323	Esophagus Squamous Cell Carcinoma
TCGA-IG-A7DP-01	9.415	Esophagus Adenocarcinoma, NOS
TCGA-IG-A8O2-01	9.95	Esophagus Squamous Cell Carcinoma
TCGA-IG-A97H-01	9.124	Esophagus Squamous Cell Carcinoma
TCGA-IG-A97I-01	9.472	Esophagus Squamous Cell Carcinoma
TCGA-JY-A6F8-01	9.029	Esophagus Adenocarcinoma, NOS
TCGA-JY-A6FA-01	10.38	Esophagus Squamous Cell Carcinoma
TCGA-JY-A6FB-01	9.155	Esophagus Adenocarcinoma, NOS
TCGA-JY-A6FD-01	9.921	Esophagus Squamous Cell Carcinoma
TCGA-JY-A6FE-01	9.562	Esophagus Squamous Cell Carcinoma
TCGA-JY-A6FG-01	8.693	Esophagus Squamous Cell Carcinoma
TCGA-JY-A6FH-01	9.62	Esophagus Adenocarcinoma, NOS
TCGA-JY-A938-01	9.045	Esophagus Adenocarcinoma, NOS
TCGA-JY-A939-01	9.639	Esophagus Adenocarcinoma, NOS
TCGA-JY-A93C-01	9.226	Esophagus Adenocarcinoma, NOS
TCGA-JY-A93D-01	9.736	Esophagus Adenocarcinoma, NOS
TCGA-JY-A93E-01	9.049	Esophagus Adenocarcinoma, NOS
TCGA-JY-A93F-01	9.095	Esophagus Squamous Cell Carcinoma
TCGA-KH-A6WC-01	9.131	Esophagus Squamous Cell Carcinoma
TCGA-L5-A43C-01	9.182	Esophagus Adenocarcinoma, NOS
TCGA-L5-A43C-11	9.005	Normal
TCGA-L5-A43E-01	8.938	Esophagus Adenocarcinoma, NOS
TCGA-L5-A43H-01	9.777	Esophagus Squamous Cell Carcinoma
TCGA-L5-A43I-01	9.391	Esophagus Adenocarcinoma, NOS
TCGA-L5-A43J-01	9.295	Esophagus Squamous Cell Carcinoma
TCGA-L5-A43M-01	8.21	Esophagus Adenocarcinoma, NOS
TCGA-L5-A4OE-01	9.694	Esophagus Adenocarcinoma, NOS
TCGA-L5-A4OF-01	9.637	Esophagus Adenocarcinoma, NOS
TCGA-L5-A4OF-11	8.962	Normal
TCGA-L5-A4OG-01	9.561	Esophagus Adenocarcinoma, NOS
TCGA-L5-A4OG-11	8.938	Normal
TCGA-L5-A4OH-01	9.238	Esophagus Adenocarcinoma, NOS
TCGA-L5-A4OI-01	8.386	Esophagus Adenocarcinoma, NOS
TCGA-L5-A4OJ-01	9.436	Esophagus Adenocarcinoma, NOS
TCGA-L5-A4OJ-11	9.174	Normal
TCGA-L5-A4OM-01	10.6	Esophagus Squamous Cell Carcinoma
TCGA-L5-A4OM-11	8.97	Normal
TCGA-L5-A4ON-01	9.349	Esophagus Adenocarcinoma, NOS
TCGA-L5-A4OO-01	8.515	Esophagus Adenocarcinoma, NOS
TCGA-L5-A4OO-11	8.962	Normal
TCGA-L5-A4OP-01	8.737	Esophagus Adenocarcinoma, NOS
TCGA-L5-A4OQ-01	9.03	Esophagus Adenocarcinoma, NOS
TCGA-L5-A4OQ-11	9.299	Normal
TCGA-L5-A4OR-01	9.639	Esophagus Adenocarcinoma, NOS
TCGA-L5-A4OR-11	8.689	Normal
TCGA-L5-A4OS-01	9.092	Esophagus Adenocarcinoma, NOS
TCGA-L5-A4OT-01	9.882	Esophagus Adenocarcinoma, NOS
TCGA-L5-A4OU-01	9.286	Esophagus Adenocarcinoma, NOS
TCGA-L5-A4OW-01	9.657	Esophagus Adenocarcinoma, NOS
TCGA-L5-A4OX-01	9.711	Esophagus Adenocarcinoma, NOS
TCGA-L5-A88S-01	8.872	Esophagus Squamous Cell Carcinoma
TCGA-L5-A88T-01	9.234	Esophagus Adenocarcinoma, NOS
TCGA-L5-A88V-01	9.684	Esophagus Adenocarcinoma, NOS
TCGA-L5-A88W-01	9.055	Esophagus Squamous Cell Carcinoma
TCGA-L5-A88Y-01	8.831	Esophagus Adenocarcinoma, NOS
TCGA-L5-A88Z-01	9.696	Esophagus Squamous Cell Carcinoma
TCGA-L5-A891-01	8.314	Esophagus Adenocarcinoma, NOS
TCGA-L5-A893-01	9.377	Esophagus Adenocarcinoma, NOS
TCGA-L5-A8NE-01	9.52	Esophagus Adenocarcinoma, NOS
TCGA-L5-A8NF-01	9.393	Esophagus Adenocarcinoma, NOS
TCGA-L5-A8NG-01	9.485	Esophagus Adenocarcinoma, NOS
TCGA-L5-A8NH-01	9.419	Esophagus Adenocarcinoma, NOS
TCGA-L5-A8NI-01	8.996	Esophagus Adenocarcinoma, NOS
TCGA-L5-A8NJ-01	9.569	Esophagus Adenocarcinoma, NOS
TCGA-L5-A8NK-01	9.867	Esophagus Squamous Cell Carcinoma
TCGA-L5-A8NL-01	9.731	Esophagus Adenocarcinoma, NOS
TCGA-L5-A8NM-01	9.178	Esophagus Adenocarcinoma, NOS
TCGA-L5-A8NN-01	10.5	Esophagus Adenocarcinoma, NOS
TCGA-L5-A8NQ-01	9.122	Esophagus Squamous Cell Carcinoma
TCGA-L5-A8NR-01	9.743	Esophagus Adenocarcinoma, NOS
TCGA-L5-A8NS-01	9.719	Esophagus Adenocarcinoma, NOS
TCGA-L5-A8NT-01	9.71	Esophagus Adenocarcinoma, NOS
TCGA-L5-A8NU-01	9.059	Esophagus Adenocarcinoma, NOS
TCGA-L5-A8NV-01	8.645	Esophagus Adenocarcinoma, NOS
TCGA-L5-A8NW-01	9.725	Esophagus Adenocarcinoma, NOS
TCGA-L7-A56G-01	9.549	Esophagus Squamous Cell Carcinoma
TCGA-L7-A6VZ-01	9.448	Esophagus Adenocarcinoma, NOS
TCGA-LN-A49K-01	9.693	Esophagus Squamous Cell Carcinoma
TCGA-LN-A49L-01	10.91	Esophagus Squamous Cell Carcinoma
TCGA-LN-A49M-01	9.52	Esophagus Squamous Cell Carcinoma
TCGA-LN-A49N-01	9.599	Esophagus Squamous Cell Carcinoma
TCGA-LN-A49O-01	9.33	Esophagus Squamous Cell Carcinoma
TCGA-LN-A49P-01	9.475	Esophagus Squamous Cell Carcinoma
TCGA-LN-A49R-01	9.59	Esophagus Squamous Cell Carcinoma
TCGA-LN-A49S-01	10.04	Esophagus Squamous Cell Carcinoma
TCGA-LN-A49U-01	9.728	Esophagus Squamous Cell Carcinoma
TCGA-LN-A49V-01	10.59	Esophagus Squamous Cell Carcinoma
TCGA-LN-A49W-01	10.11	Esophagus Squamous Cell Carcinoma
TCGA-LN-A49X-01	9.94	Esophagus Squamous Cell Carcinoma
TCGA-LN-A49Y-01	9.963	Esophagus Squamous Cell Carcinoma
TCGA-LN-A4A1-01	9.596	Esophagus Squamous Cell Carcinoma
TCGA-LN-A4A2-01	10.09	Esophagus Squamous Cell Carcinoma
TCGA-LN-A4A3-01	9.752	Esophagus Squamous Cell Carcinoma
TCGA-LN-A4A4-01	11.36	Esophagus Squamous Cell Carcinoma
TCGA-LN-A4A5-01	10.19	Esophagus Squamous Cell Carcinoma
TCGA-LN-A4A6-01	10.15	Esophagus Squamous Cell Carcinoma
TCGA-LN-A4A8-01	11.18	Esophagus Squamous Cell Carcinoma
TCGA-LN-A4A9-01	9.224	Esophagus Squamous Cell Carcinoma
TCGA-LN-A4MQ-01	9.865	Esophagus Squamous Cell Carcinoma
TCGA-LN-A4MR-01	8.683	Esophagus Squamous Cell Carcinoma
TCGA-LN-A5U5-01	10.08	Esophagus Squamous Cell Carcinoma
TCGA-LN-A5U6-01	9.562	Esophagus Squamous Cell Carcinoma
TCGA-LN-A5U7-01	10.37	Esophagus Squamous Cell Carcinoma
TCGA-LN-A7HV-01	9.484	Esophagus Squamous Cell Carcinoma
TCGA-LN-A7HW-01	9.296	Esophagus Squamous Cell Carcinoma
TCGA-LN-A7HX-01	9.976	Esophagus Squamous Cell Carcinoma
TCGA-LN-A7HY-01	9.323	Esophagus Squamous Cell Carcinoma
TCGA-LN-A7HZ-01	9.616	Esophagus Squamous Cell Carcinoma
TCGA-LN-A8HZ-01	9.809	Esophagus Squamous Cell Carcinoma
TCGA-LN-A8I0-01	8.923	Esophagus Squamous Cell Carcinoma
TCGA-LN-A8I1-01	9.325	Esophagus Squamous Cell Carcinoma
TCGA-LN-A9FO-01	10.57	Esophagus Squamous Cell Carcinoma
TCGA-LN-A9FP-01	9.273	Esophagus Squamous Cell Carcinoma
TCGA-LN-A9FQ-01	9.127	Esophagus Squamous Cell Carcinoma
TCGA-LN-A9FR-01	9.424	Esophagus Squamous Cell Carcinoma
TCGA-M9-A5M8-01	9.668	Esophagus Adenocarcinoma, NOS
TCGA-Q9-A6FU-01	10.26	Esophagus Squamous Cell Carcinoma
TCGA-Q9-A6FW-01	8.761	Esophagus Adenocarcinoma, NOS
TCGA-R6-A6DN-01	9.365	Esophagus Adenocarcinoma, NOS
TCGA-R6-A6DQ-01	9.874	Esophagus Adenocarcinoma, NOS
TCGA-R6-A6KZ-01	9.801	Esophagus Adenocarcinoma, NOS
TCGA-R6-A6L4-01	8.83	Esophagus Adenocarcinoma, NOS
TCGA-R6-A6L6-01	8.837	Esophagus Adenocarcinoma, NOS
TCGA-R6-A6XG-01	8.773	Esophagus Adenocarcinoma, NOS
TCGA-R6-A6XQ-01	9.812	Esophagus Adenocarcinoma, NOS
TCGA-R6-A6Y0-01	9.086	Esophagus Adenocarcinoma, NOS
TCGA-R6-A6Y2-01	9.483	Esophagus Adenocarcinoma, NOS
TCGA-R6-A8W5-01	9.752	Esophagus Adenocarcinoma, NOS
TCGA-R6-A8W8-01	9.135	Esophagus Adenocarcinoma, NOS
TCGA-R6-A8WC-01	10.34	Esophagus Adenocarcinoma, NOS
TCGA-R6-A8WG-01	10.08	Esophagus Adenocarcinoma, NOS
TCGA-RE-A7BO-01	8.866	Esophagus Adenocarcinoma, NOS
TCGA-S8-A6BV-01	8.638	Esophagus Adenocarcinoma, NOS
TCGA-S8-A6BW-01	9.807	Esophagus Squamous Cell Carcinoma
TCGA-V5-A7RB-01	9.417	Esophagus Adenocarcinoma, NOS
TCGA-V5-A7RC-01	9.846	Esophagus Squamous Cell Carcinoma
TCGA-V5-A7RC-06	10.67	Esophagus Squamous Cell Carcinoma
TCGA-V5-A7RE-01	9.503	Esophagus Adenocarcinoma, NOS
TCGA-V5-AASV-01	9.155	Esophagus Squamous Cell Carcinoma
TCGA-V5-AASW-01	10.03	Esophagus Adenocarcinoma, NOS
TCGA-V5-AASX-01	9.137	Esophagus Adenocarcinoma, NOS
TCGA-VR-A8EO-01	10.85	Esophagus Squamous Cell Carcinoma
TCGA-VR-A8EP-01	10.4	Esophagus Squamous Cell Carcinoma
TCGA-VR-A8EQ-01	8.897	Esophagus Adenocarcinoma, NOS
TCGA-VR-A8ER-01	9.897	Esophagus Squamous Cell Carcinoma
TCGA-VR-A8ET-01	9.915	Esophagus Squamous Cell Carcinoma
TCGA-VR-A8EU-01	9.487	Esophagus Squamous Cell Carcinoma
TCGA-VR-A8EW-01	9.734	Esophagus Squamous Cell Carcinoma
TCGA-VR-A8EX-01	9.528	Esophagus Squamous Cell Carcinoma
TCGA-VR-A8EY-01	9.413	Esophagus Squamous Cell Carcinoma
TCGA-VR-A8EZ-01	9.565	Esophagus Squamous Cell Carcinoma
TCGA-VR-A8Q7-01	9.841	Esophagus Squamous Cell Carcinoma
TCGA-VR-AA4D-01	9.47	Esophagus Adenocarcinoma, NOS
TCGA-VR-AA4G-01	9.938	Esophagus Squamous Cell Carcinoma
TCGA-VR-AA7B-01	9.595	Esophagus Squamous Cell Carcinoma
TCGA-VR-AA7D-01	10.31	Esophagus Squamous Cell Carcinoma
TCGA-VR-AA7I-01	9.668	Esophagus Squamous Cell Carcinoma
TCGA-X8-AAAR-01	9.418	Esophagus Adenocarcinoma, NOS
TCGA-XP-A8T6-01	9.572	Esophagus Squamous Cell Carcinoma
TCGA-XP-A8T8-01	9.677	Esophagus Squamous Cell Carcinoma
TCGA-Z6-A8JD-01	9.878	Esophagus Squamous Cell Carcinoma
TCGA-Z6-A8JE-01	10.32	Esophagus Squamous Cell Carcinoma
TCGA-Z6-A9VB-01	9.364	Esophagus Squamous Cell Carcinoma
TCGA-Z6-AAPN-01	9.257	Esophagus Squamous Cell Carcinoma
TCGA-ZR-A9CJ-01	9.632	Esophagus Adenocarcinoma, NOS

## Sheet: Sheet2
sample	SENP1	histological_type
TCGA-IC-A6RE-11	8.983	Normal
TCGA-IC-A6RF-11	9.457	Normal
TCGA-IG-A3I8-11	8.834	Normal
TCGA-L5-A43C-11	9.005	Normal
TCGA-L5-A4OF-11	8.962	Normal
TCGA-L5-A4OG-11	8.938	Normal
TCGA-L5-A4OJ-11	9.174	Normal
TCGA-L5-A4OM-11	8.97	Normal
TCGA-L5-A4OO-11	8.962	Normal
TCGA-L5-A4OQ-11	9.299	Normal
TCGA-L5-A4OR-11	8.689	Normal
TCGA-IC-A6RF-01	9.532	Esophagus Squamous Cell Carcinoma
TCGA-IG-A3I8-01	9.624	Esophagus Squamous Cell Carcinoma
TCGA-IG-A3QL-01	9.139	Esophagus Squamous Cell Carcinoma
TCGA-IG-A3Y9-01	9.453	Esophagus Squamous Cell Carcinoma
TCGA-IG-A3YA-01	9.799	Esophagus Squamous Cell Carcinoma
TCGA-IG-A3YB-01	9.369	Esophagus Squamous Cell Carcinoma
TCGA-IG-A3YC-01	9.264	Esophagus Squamous Cell Carcinoma
TCGA-IG-A4P3-01	9.971	Esophagus Squamous Cell Carcinoma
TCGA-IG-A4QT-01	9.283	Esophagus Squamous Cell Carcinoma
TCGA-IG-A50L-01	9.751	Esophagus Squamous Cell Carcinoma
TCGA-IG-A51D-01	10.19	Esophagus Squamous Cell Carcinoma
TCGA-IG-A5B8-01	8.728	Esophagus Squamous Cell Carcinoma
TCGA-IG-A5S3-01	10.14	Esophagus Squamous Cell Carcinoma
TCGA-IG-A625-01	9.617	Esophagus Squamous Cell Carcinoma
TCGA-IG-A6QS-01	9.323	Esophagus Squamous Cell Carcinoma
TCGA-IG-A8O2-01	9.95	Esophagus Squamous Cell Carcinoma
TCGA-IG-A97H-01	9.124	Esophagus Squamous Cell Carcinoma
TCGA-IG-A97I-01	9.472	Esophagus Squamous Cell Carcinoma
TCGA-JY-A6FA-01	10.38	Esophagus Squamous Cell Carcinoma
TCGA-JY-A6FD-01	9.921	Esophagus Squamous Cell Carcinoma
TCGA-JY-A6FE-01	9.562	Esophagus Squamous Cell Carcinoma
TCGA-JY-A6FG-01	8.693	Esophagus Squamous Cell Carcinoma
TCGA-JY-A93F-01	9.095	Esophagus Squamous Cell Carcinoma
TCGA-KH-A6WC-01	9.131	Esophagus Squamous Cell Carcinoma
TCGA-L5-A43H-01	9.777	Esophagus Squamous Cell Carcinoma
TCGA-L5-A43J-01	9.295	Esophagus Squamous Cell Carcinoma
TCGA-L5-A4OM-01	10.6	Esophagus Squamous Cell Carcinoma
TCGA-L5-A88S-01	8.872	Esophagus Squamous Cell Carcinoma
TCGA-L5-A88W-01	9.055	Esophagus Squamous Cell Carcinoma
TCGA-L5-A88Z-01	9.696	Esophagus Squamous Cell Carcinoma
TCGA-L5-A8NK-01	9.867	Esophagus Squamous Cell Carcinoma
TCGA-L5-A8NQ-01	9.122	Esophagus Squamous Cell Carcinoma
TCGA-L7-A56G-01	9.549	Esophagus Squamous Cell Carcinoma
TCGA-LN-A49K-01	9.693	Esophagus Squamous Cell Carcinoma
TCGA-LN-A49L-01	10.91	Esophagus Squamous Cell Carcinoma
TCGA-LN-A49M-01	9.52	Esophagus Squamous Cell Carcinoma
TCGA-LN-A49N-01	9.599	Esophagus Squamous Cell Carcinoma
TCGA-LN-A49O-01	9.33	Esophagus Squamous Cell Carcinoma
TCGA-LN-A49P-01	9.475	Esophagus Squamous Cell Carcinoma
TCGA-LN-A49R-01	9.59	Esophagus Squamous Cell Carcinoma
TCGA-LN-A49S-01	10.04	Esophagus Squamous Cell Carcinoma
TCGA-LN-A49U-01	9.728	Esophagus Squamous Cell Carcinoma
TCGA-LN-A49V-01	10.59	Esophagus Squamous Cell Carcinoma
TCGA-LN-A49W-01	10.11	Esophagus Squamous Cell Carcinoma
TCGA-LN-A49X-01	9.94	Esophagus Squamous Cell Carcinoma
TCGA-LN-A49Y-01	9.963	Esophagus Squamous Cell Carcinoma
TCGA-LN-A4A1-01	9.596	Esophagus Squamous Cell Carcinoma
TCGA-LN-A4A2-01	10.09	Esophagus Squamous Cell Carcinoma
TCGA-LN-A4A3-01	9.752	Esophagus Squamous Cell Carcinoma
TCGA-LN-A4A4-01	11.36	Esophagus Squamous Cell Carcinoma
TCGA-LN-A4A5-01	10.19	Esophagus Squamous Cell Carcinoma
TCGA-LN-A4A6-01	10.15	Esophagus Squamous Cell Carcinoma
TCGA-LN-A4A8-01	11.18	Esophagus Squamous Cell Carcinoma
TCGA-LN-A4A9-01	9.224	Esophagus Squamous Cell Carcinoma
TCGA-LN-A4MQ-01	9.865	Esophagus Squamous Cell Carcinoma
TCGA-LN-A4MR-01	8.683	Esophagus Squamous Cell Carcinoma
TCGA-LN-A5U5-01	10.08	Esophagus Squamous Cell Carcinoma
TCGA-LN-A5U6-01	9.562	Esophagus Squamous Cell Carcinoma
TCGA-LN-A5U7-01	10.37	Esophagus Squamous Cell Carcinoma
TCGA-LN-A7HV-01	9.484	Esophagus Squamous Cell Carcinoma
TCGA-LN-A7HW-01	9.296	Esophagus Squamous Cell Carcinoma
TCGA-LN-A7HX-01	9.976	Esophagus Squamous Cell Carcinoma
TCGA-LN-A7HY-01	9.323	Esophagus Squamous Cell Carcinoma
TCGA-LN-A7HZ-01	9.616	Esophagus Squamous Cell Carcinoma
TCGA-LN-A8HZ-01	9.809	Esophagus Squamous Cell Carcinoma
TCGA-LN-A8I0-01	8.923	Esophagus Squamous Cell Carcinoma
TCGA-LN-A8I1-01	9.325	Esophagus Squamous Cell Carcinoma
TCGA-LN-A9FO-01	10.57	Esophagus Squamous Cell Carcinoma
TCGA-LN-A9FP-01	9.273	Esophagus Squamous Cell Carcinoma
TCGA-LN-A9FQ-01	9.127	Esophagus Squamous Cell Carcinoma
TCGA-LN-A9FR-01	9.424	Esophagus Squamous Cell Carcinoma
TCGA-Q9-A6FU-01	10.26	Esophagus Squamous Cell Carcinoma
TCGA-S8-A6BW-01	9.807	Esophagus Squamous Cell Carcinoma
TCGA-V5-A7RC-01	9.846	Esophagus Squamous Cell Carcinoma
TCGA-V5-A7RC-06	10.67	Esophagus Squamous Cell Carcinoma
TCGA-V5-AASV-01	9.155	Esophagus Squamous Cell Carcinoma
TCGA-VR-A8EO-01	10.85	Esophagus Squamous Cell Carcinoma
TCGA-VR-A8EP-01	10.4	Esophagus Squamous Cell Carcinoma
TCGA-VR-A8ER-01	9.897	Esophagus Squamous Cell Carcinoma
TCGA-VR-A8ET-01	9.915	Esophagus Squamous Cell Carcinoma
TCGA-VR-A8EU-01	9.487	Esophagus Squamous Cell Carcinoma
TCGA-VR-A8EW-01	9.734	Esophagus Squamous Cell Carcinoma
TCGA-VR-A8EX-01	9.528	Esophagus Squamous Cell Carcinoma
TCGA-VR-A8EY-01	9.413	Esophagus Squamous Cell Carcinoma
TCGA-VR-A8EZ-01	9.565	Esophagus Squamous Cell Carcinoma
TCGA-VR-A8Q7-01	9.841	Esophagus Squamous Cell Carcinoma
TCGA-VR-AA4G-01	9.938	Esophagus Squamous Cell Carcinoma
TCGA-VR-AA7B-01	9.595	Esophagus Squamous Cell Carcinoma
TCGA-VR-AA7D-01	10.31	Esophagus Squamous Cell Carcinoma
TCGA-VR-AA7I-01	9.668	Esophagus Squamous Cell Carcinoma
TCGA-XP-A8T6-01	9.572	Esophagus Squamous Cell Carcinoma
TCGA-XP-A8T8-01	9.677	Esophagus Squamous Cell Carcinoma
TCGA-Z6-A8JD-01	9.878	Esophagus Squamous Cell Carcinoma
TCGA-Z6-A8JE-01	10.32	Esophagus Squamous Cell Carcinoma
TCGA-Z6-A9VB-01	9.364	Esophagus Squamous Cell Carcinoma
TCGA-Z6-AAPN-01	9.257	Esophagus Squamous Cell Carcinoma
